# Supplementary material for: Low-Level Laser Treatment Induces the Blood-Brain Barrier Opening and the Brain Drainage System Activation: Delivery of Liposomes into Mouse Glioblastoma
Source: Pharmaceutics. 2023 Feb 8;15(2):567. doi: 10.3390/pharmaceutics15020567 (PMC9966329; doi:10.3390/pharmaceutics15020567)
Supplement: Supplementary file 1 [file pharmaceutics-15-00567-s001.zip]

Archive with 1 entries (1 files):
- pharmaceutics-2167351-SI.pdf
